# Supplementary material for: Sex and friendship in a multilevel society: behavioural patterns and associations between female and male Guinea baboons
Source: Behav Ecol Sociobiol. 2016 Jan 22;70:323–36. doi: 10.1007/s00265-015-2050-6 (PMC4748025; doi:10.1007/s00265-015-2050-6)
Supplement: Supplementary file 1 — (DOCX 731 kb) [file 265_2015_2050_MOESM1_ESM.docx]

Archive with 26 entries (25 files):
- 265_2015_2050_AuthorFeedback_1.pdf
- 265_2015_2050_Article.xml
- 265_2015_2050_CorrectionDetails.xml
- upload_1/
- upload_1/265_2015_2050_MOESM1_ESM_revised.docx
- upload_1/Fig. 5_temporal_dynamics.png
- upload_1/Fig._1ab_5m_2m_networks.png
- upload_1/Fig._2a_Pgroom.png
- upload_1/Fig._2b_Pgreet.png
- upload_1/Fig._2c_Paggress.png
- upload_1/Fig._2d_Pinfhandle.png
- upload_1/Fig._3_hinde_ppt.png
- upload_1/Fig._4_Pgreeting_FRS.png
- upload_1/Fig._6_tenure_mod.png
- Fig._6_tenure_figrep.pdf
- Fig.2d_Pinfhand_figrep.pdf
- Fig._3_hinde_figrep.pdf
- Fig._4_Pgreeting_FRS_figrep.pdf
- Fig._5_temporal_dynamics_figrep.pdf
- Fig.2a_Pgroom_figrep.pdf
- Fig.2b_Pgreet_figrep.pdf
- Fig.2c_Paggress_figrep.pdf
- all_figs_figrep.pdf
- Fig._1ab_5m_2m_networks.pdf
- RE_ Proofs for your article in Behavioral Ecology and Sociobiology ( 2050 )__AC.pdf
- RE_ Proofs for your article in Behavioral Ecology and Sociobiology ( 2050 )_AC.pdf
