# Supplementary material for: Sex and friendship in a multilevel society: behavioural patterns and associations between female and male Guinea baboons
Source: Behav Ecol Sociobiol. 2016 Jan 22;70:323–36. doi: 10.1007/s00265-015-2050-6 (PMC4748025; doi:10.1007/s00265-015-2050-6)
Supplement: Supplementary file 1 — (DOCX 731 kb) [file 265_2015_2050_MOESM1_ESM.docx › 265_2015_2050_CorrectionDetails.xml]

<?xml version="1.0"?>
<CorrectionDetails>
  <JournalID>265</JournalID>
  <ArticleID>2050</ArticleID>
  <TextCorrection>
    <NumberOfCorrections>76</NumberOfCorrections>
  </TextCorrection>
  <ImageCorrection/>
</CorrectionDetails>
